# Supplementary material for: Variation in personality can substitute for social feedback in coordinated animal movements
Source: Commun Biol. 2021 Apr 13;4:469. doi: 10.1038/s42003-021-01991-9 (PMC8044162; doi:10.1038/s42003-021-01991-9)
Supplement: Supplementary file 6 — Supplementary Code [file 42003_2021_1991_MOESM6_ESM.txt]

import numpy as np
from scipy.stats import truncnorm
import matplotlib.pyplot as plt
import random
import scipy.stats as st
import pandas as pd

plt.style.use('ggplot')

"""
###############################
#  		PARAMETERS			  #
###############################
"""

runs=1000
timing=15*60
a=160
# ~ b=75.4

d=0.009 # non-linear cancelation rate
d2=0.004 # linear cancelation rate
g=2.
e=2.3
N=10
initiator=range(0,N,1)

loses=0
wins=0

p_follow=np.zeros((1,N)) #following rate
cancelation=np.zeros((1,N)) #cancelation rate

ar=np.zeros((1,N))

n1=(0.36,0.1,0.08,0.024,0.02,0.04,0.04,0.03,0.08,0.23) # Final distribution values extracted from Petit et al. (2009); see main text.

"""
##################################################
##################################################
##################################################

# BIMODAL/UNIMODAL/UNIFORM DISTRIBUTION - PARAMS #	 

##################################################
##################################################
##################################################

"""
############################################################
###########			 BIMODAL DIST				###########
############################################################
#UNCOMMENT THIS SECTION FOR BIMODAL DISTRIBUTION OF VALUES

# ~ Leaders=np.arange(1,N)

# ~ #Define bimodal distribution range
# ~ bimod_means2=np.arange(160,4000,100)
# ~ bimod_means1=160
# ~ bimod_sd1=100
# ~ bimod_sd2=100

# ~ bimod_min1=bimod_means1-bimod_sd1*3
# ~ bimod_max1=bimod_means1+bimod_sd1*3
# ~ bimod_min2=bimod_means2-bimod_sd2*3
# ~ bimod_max2=bimod_means2+bimod_sd2*3

# ~ #avoid negative values

# ~ neg=np.where(bimod_min2<10)
# ~ if len(neg[0]>0):
	# ~ bimod_min2[neg[0]]=10
	
# ~ atemp=np.zeros((1,10000)) # A is different for all individuals

# ~ #generate bimodal distribution 
# ~ def get_truncated_normal(mean, sd, low, upp):
    # ~ return truncnorm(
        # ~ (low - mean) / sd, (upp - mean) / sd, loc=mean, scale=sd)

# ~ bimodaldist=1 #indicates it's bimodal

# ~ #generate table results
# ~ results_bimod=np.zeros((len(bimod_means2)*3*9,4+10+3+1)) #5 results, 20 counts, 1 for bimod_means2, 2 for bimodaldist and cancelcnt and 1 for number of leaders
# ~ columns_bimod=['1','2','3','4','5','6','7','8','9','10','ks_total','P_ks_t','BC','N_tot','U_B','CancelType','Mean','Leaders']
# ~ lr=0

############################################################
############################################################


############################################################
##########				UNIFORM DIST			############
############################################################
#UNCOMMENT THIS SECTION FOR UNIFORM DISTRIBUTION OF VALUES

# ~ unif_max=np.arange(160,4500,100)
# ~ unif_min=np.repeat(10,len(unif_max))
# ~ unif_min[0:2]=(159,60)

# ~ uni_norm=0 #indicates the use of uniform distribution
# ~ bimodaldist=0 #indicates it's unimodal/uniform

# ~ results_unif=np.zeros((len(unif_max)*3,4+10+4)) #10 results, 20 counts, 2 for min and max, 2 for bimodaldist and cancelcnt
# ~ columns_unif=['1','2','3','4','5','6','7','8','9','10','ks_total','P_ks_t','BC','N_tot','U_B','CancelType','Min','Max']
# ~ lr=0

############################################################
############################################################


############################################################
##########			UNIMODAL DIST			################
############################################################
#UNCOMMENT THIS SECTION FOR UNIFORM DISTRIBUTION OF VALUES

# ~ uni_norm=1 #indicates the use of unimodal truncated distribution
# ~ def get_truncated_normal(mean, sd, low, upp):
    # ~ return truncnorm(
        # ~ (low - mean) / sd, (upp - mean) / sd, loc=mean, scale=sd)


# ~ #plt.hist(atemp,bins=100, normed=True)

# ~ bimodaldist=0 #indicates it's unimodal/uniform

# ~ results_unif=np.zeros((len(unif_max)*3,4+10+4)) #10 results, 20 counts, 2 for min and max, 2 for bimodaldist and cancelcnt
# ~ columns_unif=['1','2','3','4','5','6','7','8','9','10','ks_total','P_ks_t','BC','N_tot','U_B','CancelType','Min','Max']
# ~ lr=0

############################################################
############################################################

"""
###################################
###################################
###################################
### 		SIMULATION			###
###################################
###################################
###################################
"""

#########################################################
#	CANCELATION RATE: NON-LINEAR, LINEAR OR CONSTANT	#
#########################################################

#Uncomment the desired one

ar=np.zeros((1,N))
cancelation=np.zeros((1,N)) #cancelation rate
for r in range(0,N):
	cancelation[0,r]=d/(1+((r+1.)/g)**e) #Non-linear cancelation, depends on number of individuals following
	# ~ cancelation[0,r]=d2*((N-r+1.)/N) #Linear cancelation, dpends on num indiv
	# ~ cancelation[0,r]=d2 #constant cancelation rate
	cancelcnt=1# Change accordingly: 1=Non-linear; 2=Linear; 3=constant

#################################################
#################################################

"""
#############################
#SIMULATION WITH BIMODAL DATA
#############################
"""
if bimodaldist==1: 
	for t in range(0,len(bimod_means2)):
		for f in Leaders:
			mean1, sd1, low1, upp1 = bimod_means1, bimod_sd1, bimod_min1, bimod_max1 #Leaders distribution if cancelation is linear
			mean2, sd2, low2, upp2 = bimod_means2[t], bimod_sd2, bimod_min2[t], bimod_max2[t] #Followers distribution if cancelation is linear -- old
			
			X1 = get_truncated_normal(mean1, sd1, low1, upp1) #Leaders
			X2 = get_truncated_normal(mean2, sd2, low2, upp2) #Followers
			
			#--------------------# Define bimodal distribution
			def bimodal2():
				toss = random.choice( np.concatenate((np.repeat(1,f), np.repeat(2,N-f))) )
				if toss == 1:
					a=X1.rvs(1)
					if a<low1:
						a=a+mean1
						return a
					else:
						return a[0]
				else:
					a=X2.rvs(1)
					if a<low2:
						a=a+mean2
						return a
					else:
						return a[0]
				
			#---------------------# Generate bimodal distribution
		
			for i in range(0,len(atemp[0])):
				atemp[0][i]=bimodal2()
			
			########################### Check distribution visually
			
			# ~ plt.hist(atemp[0],bins=100, normed=True) #If bimodal
			
			# ~ plt.show()
	
			###############################
			#			SIMULATION
			###############################
			losesP=[]
			winsP=[]
			for i in range(0,runs):
				counter=np.zeros((1,N))#counter individuals leave or not; leave=1; stay=0
				p_temp=np.zeros((1,N)) #random prob test for each indiv
				p_th=np.zeros((1,N)) #individual probability threshold
				leave=0
	
				ar[:]=random.sample(list(atemp[0]),N) #bimodal distribution
			
				who=random.sample(initiator,1) #who initiates movement
				counter[0,who]=1 #initiator leaves (=1)
				C=cancelation[0,0] #Cancelation probability is reset
				r=1 # R is reset
				p_th[:]=1./(ar[0][who])
				
				for l in range(0,timing):
					p_temp[0,counter[0,:]==0]=np.random.random(N-np.int(r))
					p_temp[0,counter[0,:]==1]=1		
					p_res=p_temp-p_th
					tempC=np.random.random(1)
					if tempC < C:
						losesP=np.append(losesP,r)
						break
					elif np.any(p_res<0):
						leave=np.where(p_res[0]<0)
						counter[0,leave[0]]=1
						r=np.sum(counter[0])
						C=cancelation[0,np.int(r-1)]
						if r==10:
							winsP=np.append(winsP,r)
							break
					elif l==timing-1:
						winsP=np.append(winsP,r)
						break
					else:
						continue
			
			
			plotP=np.concatenate([losesP,winsP])
			totalP=len(losesP)+len(winsP)
			wTP=np.ones_like(plotP)/float(totalP)
			# ~ plt.hist(plotP,bins=10,weights=[w1P,w2P])
			# ~ plt.show()
	
			###################
			####  STATS  ######
			###################
			
			#1- Kolmogorov-Smirnov Test
			# ~ loses_stats=st.ks_2samp(loses,losesP)
			# ~ wins_stats=st.ks_2samp(wins,winsP)
			
			#3- Counts of histogram
			n5=np.histogram(plotP,bins=10,range=(1,10),weights=wTP)
			n5=n5[0]
			
			# ~ WP=np.concatenate((winsP,losesP))
			total_stats=st.ks_2samp(n1,n5)
			
			#2- Bimodality Coefficient (BC)
			skWP=st.skew(n5)
			kuWP=st.kurtosis(n5)
			
			BC_WP=(skWP**2+1)/(kuWP+3*(((len(n5)-1)**2)/((len(n5)-2)*(len(n5)-3))))
			
			
			#4- Difference or disagreement in loses and wins between Observed and Simulated data
			ntot=np.sum(np.abs(n1-n5))
			
			#5- Difference or disagreement in the Frequency of loses and wins between Observed and Simulated data			
			results_bimod[lr,0:10]=n5
			results_bimod[lr,10:12]=total_stats
			results_bimod[lr,12]=BC_WP
			results_bimod[lr,13]=ntot
			results_bimod[lr,14:16]=(bimodaldist,cancelcnt)
			results_bimod[lr,16:18]=(bimod_means2[t],f)	
			lr=lr+1

RES=pd.DataFrame(data=results_bimod,columns=columns_bimod)
RES.to_csv("results_bim_democratic.csv")

"""
##########################################
#SIMULATION WITH UNIMODAL or UNIFORM DATA
##########################################
"""

if bimodaldist==0:
	for t in range(0,len(unif_max)):
		losesP=[]
		winsP=[]
		if(uni_norm==0):
			atemp=np.random.uniform(unif_min[t],unif_max[t],10000)
		else:
			atemp=get_truncated_normal(np.mean([unif_max[t],unif_min[t]]),unif_max[t]/5,unif_min[t],unif_max[t])
		
		for i in range(0,runs):
			counter=np.zeros((1,N))#counter individuals leave or not; leave=1; stay=0
			p_temp=np.zeros((1,N)) #random prob test for each indiv
			p_th=np.zeros((1,N)) #individual probability threshold
			leave=0
			if(uni_norm==0):
				ar[:]=random.sample(list(atemp),N) #uniform distribution
			else:
				ar[:]=atemp.rvs(N)
			who=random.sample(initiator,1) #who initiates movement
			counter[0,who]=1 #initiator leaves (=1)
			C=cancelation[0,0] #Cancelation probability is reset
			r=1 # R is reset
			p_th[:]=1./(ar[0][who])
			
			for l in range(0,timing):
				p_temp[0,counter[0,:]==0]=np.random.random(N-np.int(r))
				p_temp[0,counter[0,:]==1]=1		
				p_res=p_temp-p_th
				tempC=np.random.random(1)
				if tempC < C:
					losesP=np.append(losesP,r)
					break
				elif np.any(p_res<0):
					leave=np.where(p_res[0]<0)
					counter[0,leave[0]]=1
					r=np.sum(counter[0])
					C=cancelation[0,np.int(r-1)]
					if r==10:
						winsP=np.append(winsP,r)
						break
				elif l==timing-1:
					winsP=np.append(winsP,r)
					break
				else:
					continue
		
		plotP=np.concatenate([losesP,winsP])
		totalP=len(losesP)+len(winsP)
		wTP=np.ones_like(plotP)/float(totalP)
		# ~ plt.hist(plotP,bins=10,weights=[w1P,w2P])
		# ~ plt.show()
	
		###################
		####  STATS  ######
		###################
		
		#1- Kolmogorov-Smirnov Test
		# ~ loses_stats=st.ks_2samp(loses,losesP)
		# ~ wins_stats=st.ks_2samp(wins,winsP)
		
		#3- Counts of histogram
		n5=np.histogram(plotP,bins=10,range=(1,10),weights=wTP)
		n5=n5[0]
		
		# ~ WP=np.concatenate((winsP,losesP))
		total_stats=st.ks_2samp(n1,n5)
		
		#2- Bimodality Coefficient (BC)
		skWP=st.skew(n5)
		kuWP=st.kurtosis(n5)
		
		BC_WP=(skWP**2+1)/(kuWP+3*(((len(n5)-1)**2)/((len(n5)-2)*(len(n5)-3))))
		
		#4- Difference or disagreement in loses and wins between Observed and Simulated data
		ntot=np.sum(np.abs(n1-n5))
		
		#5- Difference or disagreement in the Frequency of loses and wins between Observed and Simulated data		
		results_unif[lr,0:10]=n5
		results_unif[lr,10:12]=total_stats
		results_unif[lr,12]=BC_WP
		results_unif[lr,13]=ntot
		results_unif[lr,14:16]=(bimodaldist,cancelcnt)
		results_unif[lr,16:18]=(unif_min[t],unif_max[t])
		lr=lr+1

RES=pd.DataFrame(data=results_unif,columns=columns_unif)
RES.to_csv("results_uni_democratic.csv")
